# Supplementary material for: Fine-Tuning Modulation of Oxidation-Mediated Posttranslational Control of Bradyrhizobium diazoefficiens FixK2 Transcription Factor
Source: Int J Mol Sci. 2022 May 4;23(9):5117. doi: 10.3390/ijms23095117 (PMC9104804; doi:10.3390/ijms23095117)
Supplement: Supplementary file 1 [file ijms-23-05117-s001.zip]

Archive with 5 entries (5 files):
- Parejo_et_al_Figure_S1.tiff
- Parejo_et_al_Figure_S2.tiff
- Parejo_et_al_Legends_to_Supplementary_Figures_and_Tables.pdf
- Parejo_et_al_Table_S1.xlsx
- Parejo_et_Table_S2.pdf
