# Supplementary material for: Fine-Tuning Modulation of Oxidation-Mediated Posttranslational Control of Bradyrhizobium diazoefficiens FixK2 Transcription Factor
Source: Int J Mol Sci. 2022 May 4;23(9):5117. doi: 10.3390/ijms23095117 (PMC9104804; doi:10.3390/ijms23095117)
Supplement: Supplementary file 1 [file ijms-23-05117-s001.zip › Parejo_et_al_Table_S1.xlsx]

## Sheet: Overview
Sheet name	Description
A	104 genes differentially expressed genes in the C183D-fixK2 strain in comparison with the wild type (WT), both cultivated under microoxic conditions (0.5% O2).
B	List of 54 genes that showed a differential expression in the C183D-fixK2 strain but not in the DfixK2 strain in comparison with the WT, all cultivated microoxically.
C	List of 50 genes that showed a differential expression in both the C183D-fixK2 and DfixK2 strains in comparison with the WT, all cultivated under microoxic conditions.
References
1.	Kaneko, T.; Nakamura, Y.; Sato, S.; Minamisawa, K.; Uchiumi, T.; Sasamoto, S.; Watanabe, A.; Idesawa, K.; Iriguchi, M.; Kawashima, K.; et al. Complete genomic sequence of nitrogen-fixing symbiotic bacterium Bradyrhizobium japonicum USDA 110. DNA Res. 2002, 9, 189–197.
2.	Fernández, N.; Cabrera, J.J.; Varadarajan, A.R.; Lutz, S.; Ledermann, R.; Roschitzki, B.; Eberl, L.; Bedmar, E.J.; Fischer, H.M.; Pessi, G.; et al. An integrated systems approach unveils new aspects of microoxia-mediated regulation in Bradyrhizobium diazoefficiens. Front. Microbiol. 2019, 10, 924.
3.	Mesa, S.; Hauser, F.; Friberg, M.; Malaguti, E.; Fischer, H.M.; Hennecke, H. Comprehensive assessment of the regulons controlled by the FixLJ-FixK2-FixK1 cascade in Bradyrhizobium japonicum. J. Bacteriol. 2008, 190, 6568–6579.

## Sheet: A
Data sheet A. Differentially expressed genes in the C183D-fixK2 strain in comparison with the wild type (WT), both cultivated under microoxic conditions (0.5% O2).
Querya	FC (C183D-fixK2 vs. WT )b	Locus_tagc	Gene named	Producte
bsr0093	5.04	Bdiaspc4_00080	-	hypothetical protein
bll0271	-2.9	Bdiaspc4_01005	-	MBL fold metallo-hydrolase
bll0330	-2.42	Bdiaspc4_01315	-	DNA-binding response regulator
bll0658	2.07	Bdiaspc4_03035	-	histidine phosphatase family protein
bll0818	-2.08	Bdiaspc4_03880	-	hypothetical protein
bll1008	-3.48	Bdiaspc4_04890	-	hypothetical protein
blr1277	4.54	Bdiaspc4_06330	madL	malonate transporter subunit MadL
blr1289	-3.18	Bdiaspc4_06390	-	oleate hydratase
bsr1505	2.07	Bdiaspc4_07580	-	hypothetical protein
bsl1637	-2.04	Bdiaspc4_08260	-	hypothetical protein
bsr2164	-4.81	Bdiaspc4_11055	-	hypothetical protein
blr2170	2.89	Bdiaspc4_11100	-	TRAP transporter substrate-binding protein
blr2505	-2.31	Bdiaspc4_12860	-	nuclear transport factor 2 family protein
bll2517	-3.18	Bdiaspc4_12930	-	acetate/propionate family kinase
bll2518	-2.62	Bdiaspc4_12935	-	phosphoketolase family protein
bll2590	-2.44	Bdiaspc4_13350	-	universal stress protein
bll2600	2.52	Bdiaspc4_13405	-	DUF4142 domain-containing protein
bll2757	5.02	Bdiaspc4_14260	fixK2	CRP/FNR family transcriptional regulator
blr2762	-3.63	Bdiaspc4_14285	ORF141	CBS domain-containing protein
bll2849	-3.57	Bdiaspc4_14730	-	exonuclease VII large subunit
bll3115	-9.55	Bdiaspc4_16100	-	MBL fold metallo-hydrolase
bll3117	-2.43	Bdiaspc4_16110	-	thymidine phosphorylase family protein
blr3168	-21.08	Bdiaspc4_16395	-	2-hydroxy-3-oxopropionate reductase
bll3191	-3.1	Bdiaspc4_16510	-	ABC transporter permease
bll3301	2.79	Bdiaspc4_17070	-	LacI family transcriptional regulator
blr3303	2.8	Bdiaspc4_17080	-	CoA transferase
blr3305	-2.39	Bdiaspc4_17090	-	acyl dehydratase
blr3353	-2.4	Bdiaspc4_17330	-	ABC transporter substrate-binding protein
blr3358	-6.57	Bdiaspc4_17355	-	Rieske (2Fe-2S) protein
bll3377	-2.03	Bdiaspc4_17450	-	xanthine dehydrogenase family protein subunit M
blr3458	-2.07	Bdiaspc4_17865	ackA2	acetate kinase
bll3471	-2.02	Bdiaspc4_17935	-	transporter
bll3662	-4.3	Bdiaspc4_18895	-	branched-chain amino acid ABC transporter permease
bsl3687	6.97	Bdiaspc4_19025	-	hypothetical protein
bsl3693	-2.58	Bdiaspc4_19060	-	hypothetical protein
blr3724	2.06	Bdiaspc4_19215	phbA	acetyl-CoA C-acetyltransferase
blr3815	-2.15	Bdiaspc4_19720	-	HAD family hydrolase
bll3976	2.21	Bdiaspc4_20575	-	RidA family protein
blr4112	-2.35	Bdiaspc4_21285	-	CusA/CzcA family heavy metal efflux RND transporter
blr4240	-3.09	Bdiaspc4_22005	-	pyridoxamine 5'-phosphate oxidase family protein
blr4241	-2.88	Bdiaspc4_22010	-	cytochrome c
bll4299	4.3	Bdiaspc4_22325	-	SDR family oxidoreductase
bll4412	-3.23	Bdiaspc4_22980	-	translational machinery protein
bll4542	-8.13	Bdiaspc4_23750	-	ABC transporter ATP-binding protein
bll4634	-2.81	Bdiaspc4_24260	-	efflux RND transporter periplasmic adaptor subunit
blr4635	-2.47	Bdiaspc4_24265	groL5, groEL5	chaperonin GroEL
blr4637	-2.58	Bdiaspc4_24275	hspC2	Hsp20/alpha crystallin family protein
blr4638	-3.89	Bdiaspc4_24280	-	CBS domain-containing protein
bll4644	-3.15	Bdiaspc4_24320	-	universal stress protein
bll4645	-2.79	Bdiaspc4_24325	-	host attachment protein
blr4652	-3.12	Bdiaspc4_24370	-	nitroreductase
blr4653	-2.77	Bdiaspc4_24375	dnaJ	J domain-containing protein
blr4654	-2.79	Bdiaspc4_24380	-	hypothetical protein
blr4655	-2.51	Bdiaspc4_24385	ppsA	phosphoenolpyruvate synthase
blr4658	-2.05	Bdiaspc4_24400	glk	glucokinase
bll5145	-2.69	Bdiaspc4_27040	-	mannose-6-phosphate isomerase
blr5213	6.49	Bdiaspc4_27445	-	ATP-dependent DNA ligase
bll5237	-5.22	Bdiaspc4_27570	-	hypothetical protein
bll5279	-3.47	Bdiaspc4_27810	-	DUF2380 domain-containing protein
bsr5463	-2.45	Bdiaspc4_28800	-	hypothetical protein
blr5546	3.98	Bdiaspc4_29280	-	hypothetical protein
bll5771	-2.26	Bdiaspc4_30480	-	efflux RND transporter permease subunit
blr5774	-2.34	Bdiaspc4_30495	-	NAD(P)/FAD-dependent oxidoreductase
blr5777	-2.16	Bdiaspc4_30510	-	DUF302 domain-containing protein
blr5821	7.12	Bdiaspc4_30735	-	hypothetical protein
bll5959	5.29	Bdiaspc4_31445	-	hypothetical protein
bsr6066	-3.99	Bdiaspc4_31980	-	hypothetical protein
blr6067	-2.71	Bdiaspc4_31985	-	phage holin family protein
bll6073	-3.48	Bdiaspc4_32015	phaC2	probable poly-beta-hydroxybutyrate polymerase
blr6074	-2.71	Bdiaspc4_32020	-	CBS domain-containing protein
blr6116	-5.79	Bdiaspc4_32250	-	hypothetical protein
bll6142	-2.16	Bdiaspc4_32395	ade2	adenine deaminase
bll6256	-2.13	Bdiaspc4_32995	-	aldo/keto reductase
blr6312	-3.97	Bdiaspc4_33280	galE	UDP-glucose 4-epimerase GalE
blr6334	4.38	Bdiaspc4_33405	lpdA	dihydrolipoyl dehydrogenase
bll6354	-7.31	Bdiaspc4_33510	-	carbohydrate ABC transporter permease
bll6525	-2.09	Bdiaspc4_34395	-	hypothetical protein
bsl6639	2.37	Bdiaspc4_35005	-	hypothetical protein
bll7021	2.85	Bdiaspc4_37030	-	efflux RND transporter periplasmic adaptor subunit
bll7086	-2.27	Bdiaspc4_37390	hemN2	oxygen-independent coproporphyrinogen III oxidase
bsr7087	-3.22	Bdiaspc4_37395	-	hypothetical protein
blr7088	-2.17	Bdiaspc4_37400	-	copper chaperone PCu(A)C
blr7345	-2.89	Bdiaspc4_38745	-	hypothetical protein
blr7346	-2.1	Bdiaspc4_38750	-	OmpA family protein
blr7486	2.26	Bdiaspc4_39500	-	aminoacyl-tRNA hydrolase
bll7512	4.76	Bdiaspc4_39640	-	hypothetical protein
bll7551	-2.03	Bdiaspc4_39840	-	hypothetical protein
bsr7564	-4.23	Bdiaspc4_39910	-	hypothetical protein
blr7618	-2.15	Bdiaspc4_40200	-	DUF4173 domain-containing protein
blr7698	-5.41	Bdiaspc4_40700	-	hypothetical protein
blr7712	8.14	Bdiaspc4_40795	-	hypothetical protein
blr7713	4.31	Bdiaspc4_40805	-	DUF3147 family protein
blr7874	-2.56	Bdiaspc4_41655	-	ABC transporter permease
blr7958	3.06	Bdiaspc4_42090	-	HlyD family secretion protein
bll7986	-2.12	Bdiaspc4_42230	-	HlyD family efflux transporter periplasmic adaptor subunit
bll7987	-2.49	Bdiaspc4_42235	-	ABC transporter permease
bll7988	-3.32	Bdiaspc4_42240	-	ABC transporter ATP-binding protein
bll7989	-2.56	Bdiaspc4_42245	mat	methionine adenosyltransferase
bll7990	-3.23	Bdiaspc4_42250	-	hypothetical protein
bll7991	-2.75	Bdiaspc4_42255	-	isoprenylcysteine carboxylmethyltransferase family protein
bsl7992	-2.69	Bdiaspc4_42260	-	DUF2933 domain-containing protein
bll7993	-2.81	Bdiaspc4_42265	-	hypothetical protein
bll8046	-2.83	Bdiaspc4_42590	-	HAD family hydrolase
trnK-UUU	2.1	Bdiaspc4_24130	-	tRNA-Lys
a Best blast hit in the B. diazoefficiens USDA 110 genome ([1]; GenBank acc. # NC_004463.1; RefSeq annotation as from January 2016).
b Fold change (FC) values of gene expression in the C183D-fixK2 strain in comparison to the WT, both cultured under microoxic conditions (0.5% O2).
c Nomenclature of B. diazoefficiens 110spc4 genes according to the NCBI annotation (GenBank acc. # CP032617); [2].
d Gene name according to the NCBI annotation (GenBank acc. # CP032617); [2]. Modifications are shaded in light grey.
e Protein/gene product according to the NCBI annotation (GenBank acc. # CP032617); [2]. Modifications are shaded in light grey.

## Sheet: B
Data sheet B. List of 54 genes that showed a differential expression in the C183D-fixK2 strain but not in the DfixK2 strain in comparison with the WT, all cultivated microoxically.
Querya	FC (C183D-fixK2 vs. WT)b	Locus_tagc	Gene named	Producte
bll0271	-2.9	Bdiaspc4_01005	-	MBL fold metallo-hydrolase
bll0658	2.07	Bdiaspc4_03035	-	histidine phosphatase family protein
bll1008	-3.48	Bdiaspc4_04890	-	hypothetical protein
blr1277	4.54	Bdiaspc4_06330	madL	malonate transporter subunit MadL
bsr1505	2.07	Bdiaspc4_07580	-	hypothetical protein
bsl1637	-2.04	Bdiaspc4_08260	-	hypothetical protein
bsr2164	-4.81	Bdiaspc4_11055	-	hypothetical protein
blr2170	2.89	Bdiaspc4_11100	-	TRAP transporter substrate-binding protein
blr2505	-2.31	Bdiaspc4_12860	-	nuclear transport factor 2 family protein
bll2849	-3.57	Bdiaspc4_14730	-	exonuclease VII large subunit
blr3168	-21.08	Bdiaspc4_16395	-	2-hydroxy-3-oxopropionate reductase
bll3191	-3.1	Bdiaspc4_16510	-	ABC transporter permease
bll3301	2.79	Bdiaspc4_17070	-	LacI family transcriptional regulator
blr3303	2.8	Bdiaspc4_17080	-	CoA transferase
blr3305	-2.39	Bdiaspc4_17090	-	acyl dehydratase
blr3358	-6.57	Bdiaspc4_17355	-	Rieske (2Fe-2S) protein
bll3377	-2.03	Bdiaspc4_17450	-	xanthine dehydrogenase family protein subunit M
bll3471	-2.02	Bdiaspc4_17935	-	transporter
bll3662	-4.3	Bdiaspc4_18895	-	branched-chain amino acid ABC transporter permease
bsl3687	6.97	Bdiaspc4_19025	-	hypothetical protein
bsl3693	-2.58	Bdiaspc4_19060	-	hypothetical protein
blr3724	2.06	Bdiaspc4_19215	phbA	acetyl-CoA C-acetyltransferase
bll3976	2.21	Bdiaspc4_20575	-	RidA family protein
bll4299	4.3	Bdiaspc4_22325	-	SDR family oxidoreductase
bll4542	-8.13	Bdiaspc4_23750	-	ABC transporter ATP-binding protein
bll5145	-2.69	Bdiaspc4_27040	-	mannose-6-phosphate isomerase
blr5213	6.49	Bdiaspc4_27445	-	ATP-dependent DNA ligase
bll5237	-5.22	Bdiaspc4_27570	-	hypothetical protein
bll5279	-3.47	Bdiaspc4_27810	-	DUF2380 domain-containing protein
bsr5463	-2.45	Bdiaspc4_28800	-	hypothetical protein
blr5546	3.98	Bdiaspc4_29280	-	hypothetical protein
blr5774	-2.34	Bdiaspc4_30495	-	NAD(P)/FAD-dependent oxidoreductase
blr5821	7.12	Bdiaspc4_30735	-	hypothetical protein
bll5959	5.29	Bdiaspc4_31445	-	hypothetical protein
blr6116	-5.79	Bdiaspc4_32250	-	hypothetical protein
bll6142	-2.16	Bdiaspc4_32395	ade2	adenine deaminase
bll6256	-2.13	Bdiaspc4_32995	-	aldo/keto reductase
blr6312	-3.97	Bdiaspc4_33280	galE	UDP-glucose 4-epimerase GalE
blr6334	4.38	Bdiaspc4_33405	lpdA	dihydrolipoyl dehydrogenase
bll6354	-7.31	Bdiaspc4_33510	-	carbohydrate ABC transporter permease
bsl6639	2.37	Bdiaspc4_35005	-	hypothetical protein
bll7021	2.85	Bdiaspc4_37030	-	efflux RND transporter periplasmic adaptor subunit
blr7346	-2.1	Bdiaspc4_38750	-	OmpA family protein
blr7486	2.26	Bdiaspc4_39500	-	aminoacyl-tRNA hydrolase
bll7512	4.76	Bdiaspc4_39640	-	hypothetical protein
bsr7564	-4.23	Bdiaspc4_39910	-	hypothetical protein
blr7618	-2.15	Bdiaspc4_40200	-	DUF4173 domain-containing protein
blr7698	-5.41	Bdiaspc4_40700	-	hypothetical protein
blr7712	8.14	Bdiaspc4_40795	-	hypothetical protein
blr7713	4.31	Bdiaspc4_40805	-	DUF3147 family protein
blr7874	-2.56	Bdiaspc4_41655	-	ABC transporter permease
blr7958	3.06	Bdiaspc4_42090	-	HlyD family secretion protein
bll8046	-2.83	Bdiaspc4_42590	-	HAD family hydrolase
trnK-UUU	2.1	Bdiaspc4_24130	-	tRNA-Lys
a Best blast hit in the B. diazoefficiens USDA 110 genome ([1]; GenBank acc. # NC_004463.1; RefSeq annotation as from January 2016).
b FC values of gene expression in the C183D-fixK2 strain in comparison to the WT, both cultured under microoxic conditions (0.5% O2).
c Nomenclature of B. diazoefficiens 110spc4 genes according to the NCBI annotation (GenBank acc. # CP032617); [2].
d Gene name according to the NCBI annotation (GenBank acc. # CP032617); [2]. Modifications are shaded in light grey.
e Protein/gene product according to the NCBI annotation (GenBank acc. # CP032617); [2].

## Sheet: C
Data sheet C. List of 50 genes that showed a differential expression in both the C183D-fixK2 and DfixK2 strains in comparison with the WT, all cultivated under microoxic conditions.
Querya	FC (C183D-fixK2 vs. WT)b	FC (DfixK2 vs. WT)c	Locus_tagd	Gene namee	Productf
bsr0093	5.04	3.44	Bdiaspc4_00080	-	hypothetical protein
bll0330	-2.42	-10.9769	Bdiaspc4_01315	-	DNA-binding response regulator
bll0818	-2.08	-9.34579	Bdiaspc4_03880	-	hypothetical protein
blr1289	-3.18	-23.1481	Bdiaspc4_06390	-	oleate hydratase
bll2517	-3.18	-10.2354	Bdiaspc4_12930	-	acetate/propionate family kinase
bll2518	-2.62	-10	Bdiaspc4_12935	-	phosphoketolase family protein
bll2590	-2.44	-13.6054	Bdiaspc4_13350	-	universal stress protein
bll2600	2.52	2.976	Bdiaspc4_13405	-	DUF4142 domain-containing protein
bll2757	5.02	2.152	Bdiaspc4_14260	fixK2	CRP/FNR family transcription factor
blr2762	-3.63	-20.3666	Bdiaspc4_14285	ORF141	CBS domain-containing protein
bll3115	-9.55	-30.581	Bdiaspc4_16100	-	MBL fold metallo-hydrolase
bll3117	-2.43	-6.62252	Bdiaspc4_16110	-	thymidine phosphorylase family protein
blr3353	-2.4	-2.83286	Bdiaspc4_17330	-	ABC transporter substrate-binding protein
blr3458	-2.07	-4.9505	Bdiaspc4_17865	ackA2	acetate kinase
blr3815	-2.15	-7.57576	Bdiaspc4_19720	-	HAD family hydrolase
blr4112	-2.35	-8.26446	Bdiaspc4_21285	-	CusA/CzcA family heavy metal efflux RND transporter
blr4240	-3.09	-25.0627	Bdiaspc4_22005	-	pyridoxamine 5'-phosphate oxidase family protein
blr4241	-2.88	-83.3333	Bdiaspc4_22010	-	cytochrome c
bll4412	-3.23	-20.7469	Bdiaspc4_22980	-	translational machinery protein
bll4634	-2.81	-20.1613	Bdiaspc4_24260	-	efflux RND transporter periplasmic adaptor subunit
blr4635	-2.47	-29.4118	Bdiaspc4_24265	groL5, groEL5	chaperonin GroEL
blr4637	-2.58	-111.483	Bdiaspc4_24275	hspC2	Hsp20/alpha crystallin family protein
blr4638	-3.89	-100	Bdiaspc4_24280	-	CBS domain-containing protein
bll4644	-3.15	-20.8768	Bdiaspc4_24320	-	universal stress protein
bll4645	-2.79	-10.582	Bdiaspc4_24325	-	host attachment protein
blr4652	-3.12	-95.2381	Bdiaspc4_24370	-	nitroreductase
blr4653	-2.77	-16.8067	Bdiaspc4_24375	dnaJ	J domain-containing protein
blr4654	-2.79	-30.03	Bdiaspc4_24380	-	hypothetical protein
blr4655	-2.51	-14.2248	Bdiaspc4_24385	ppsA	phosphoenolpyruvate synthase
blr4658	-2.05	-13.5685	Bdiaspc4_24400	glk	glucokinase
bll5771	-2.26	-2.45098	Bdiaspc4_30480	-	efflux RND transporter permease subunit
blr5777	-2.16	-5.71429	Bdiaspc4_30510	-	DUF302 domain-containing protein
bsr6066	-3.99	-92.5926	Bdiaspc4_31980	-	hypothetical protein
blr6067	-2.71	-20.8768	Bdiaspc4_31985	-	phage holin family protein
bll6073	-3.48	-27.8552	Bdiaspc4_32015	phaC2	probable poly-beta-hydroxybutyrate polymerase
blr6074	-2.71	-90.9091	Bdiaspc4_32020	-	CBS domain-containing protein
bll6525	-2.09	-7.69231	Bdiaspc4_34395	-	hypothetical protein
bll7086	-2.27	-97.0874	Bdiaspc4_37390	hemN2	oxygen-independent coproporphyrinogen III oxidase
bsr7087	-3.22	-53.7634	Bdiaspc4_37395	-	hypothetical protein
blr7088	-2.17	-8.06452	Bdiaspc4_37400	-	copper chaperone PCu(A)C
blr7345	-2.89	-16.7785	Bdiaspc4_38745	-	hypothetical protein
bll7551	-2.03	-75.188	Bdiaspc4_39840	-	hypothetical protein
bll7986	-2.12	-5.58659	Bdiaspc4_42230	-	HlyD family efflux transporter periplasmic adaptor subunit
bll7987	-2.49	-17.4216	Bdiaspc4_42235	-	ABC transporter permease
bll7988	-3.32	-33.1126	Bdiaspc4_42240	-	ABC transporter ATP-binding protein
bll7989	-2.56	-5.29101	Bdiaspc4_42245	mat	methionine adenosyltransferase
bll7990	-3.23	-19.685	Bdiaspc4_42250	-	hypothetical protein
bll7991	-2.75	-22.8311	Bdiaspc4_42255	-	isoprenylcysteine carboxylmethyltransferase family protein
bsl7992	-2.69	-23.0415	Bdiaspc4_42260	-	DUF2933 domain-containing protein
bll7993	-2.81	-8.47458	Bdiaspc4_42265	-	hypothetical protein
a Best blast hit in the B. diazoefficiens USDA 110 genome ([1]; GenBank acc. # NC_004463.1; RefSeq annotation as from January 2016).
b FC values of gene expression in the C183D-fixK2 strain in comparison to the WT, both cultured under microoxic conditions (0.5% O2).
c FC values of gene expression in cells of DfixK2 in comparison to wild-type cells, both grown microoxically; [3].
d Nomenclature of B. diazoefficiens 110spc4 genes according to the NCBI annotation (GenBank acc. # CP032617); [2].
e Gene name according to the NCBI annotation (GenBank acc. # CP032617); [2]. Modifications are shaded in light grey.
f Protein/gene product according to the NCBI annotation (GenBank acc. # CP032617); [2] Modifications are shaded in light grey.
